# Supplementary material for: Supercritical Carbon Dioxide Treatment of Porous Silicon Increases Biocompatibility with Cardiomyocytes
Source: Int J Mol Sci. 2021 Oct 2;22(19):10709. doi: 10.3390/ijms221910709 (PMC8509595; doi:10.3390/ijms221910709)
Supplement: Supplementary file 1 [file ijms-22-10709-s001.zip]

Archive with 1 entries (1 files):
- ijms-1377967-supplementary.pdf
